# Supplementary material for: Agapetesheana, a new species of A.ser.Longifiles (Ericaceae) from Yunnan, China
Source: PhytoKeys. 2021 Aug 9;180:133–9. doi: 10.3897/phytokeys.180.69667 (PMC8367934; doi:10.3897/phytokeys.180.69667)
Supplement: XML Treatment for Agapetes heana [file phytokeys.180.69667-treatment1.xml]

<!DOCTYPE tp:taxon-treatment
  PUBLIC "-//TaxonX//DTD Taxonomic Treatment Publishing DTD v0 20100105//EN" "tax-treatment-NSO.dtd">
<tp:taxon-treatment xmlns:tp="http://www.plazi.org/taxpub"><tp:treatment-meta><kwd-group><label>Taxon classification</label><kwd><named-content xmlns:xlink="http://www.w3.org/1999/xlink" content-type="kingdom">Plantae</named-content></kwd><kwd><named-content xmlns:xlink="http://www.w3.org/1999/xlink" content-type="order">Ericales</named-content></kwd><kwd><named-content xmlns:xlink="http://www.w3.org/1999/xlink" content-type="family">Ericaceae</named-content></kwd></kwd-group><mixed-citation publication-type="journal"><person-group><name><surname>Tong</surname><given-names>Yi-Hua</given-names></name><name><surname>Bai</surname><given-names>Ying</given-names></name><name><surname>Feng</surname><given-names>Jian-Ming</given-names></name><name><surname>Ya</surname><given-names>Ji-Dong</given-names></name></person-group><article-title><italic><tp:taxon-name><tp:taxon-name-part taxon-name-part-type="genus" reg="Agapetes">Agapetes</tp:taxon-name-part><tp:taxon-name-part taxon-name-part-type="species" reg="heana">heana</tp:taxon-name-part></tp:taxon-name></italic>, a new species of <tp:taxon-name><tp:taxon-name-part taxon-name-part-type="genus" reg="Agapetes">A.</tp:taxon-name-part><tp:taxon-name-part taxon-name-part-type="infraspecific-rank">ser.</tp:taxon-name-part><tp:taxon-name-part taxon-name-part-type="series" reg="Longifiles">Longifiles</tp:taxon-name-part></tp:taxon-name> (<tp:taxon-name><tp:taxon-name-part taxon-name-part-type="family">Ericaceae</tp:taxon-name-part></tp:taxon-name>) from Yunnan, China</article-title><source>PhytoKeys</source><day>09</day><month>8</month><year>2021</year><volume>180</volume><fpage>133</fpage><lpage>139</lpage><pub-id pub-id-type="doi">10.3897/phytokeys.180.69667</pub-id></mixed-citation></tp:treatment-meta><tp:nomenclature><tp:taxon-name>
            <object-id xmlns:xlink="http://www.w3.org/1999/xlink" content-type="arpha" xlink:type="simple">730AF5FC-372F-5D19-BAC6-8900D8E75516</object-id>
            <tp:taxon-name-part taxon-name-part-type="genus" reg="Agapetes">Agapetes</tp:taxon-name-part>
            <tp:taxon-name-part taxon-name-part-type="species" reg="heana">heana</tp:taxon-name-part>
            <object-id xmlns:xlink="http://www.w3.org/1999/xlink" content-type="ipni" xlink:type="simple">urn:lsid:ipni.org:names:77218883-1</object-id>
          </tp:taxon-name><tp:taxon-authority>Y. H. Tong &amp; J. D. Ya</tp:taxon-authority><tp:taxon-status xmlns:xlink="http://www.w3.org/1999/xlink" xlink:type="simple">sp. nov.</tp:taxon-status><xref ref-type="fig" rid="F1">Figures 1</xref><xref ref-type="fig" rid="F2">, 2</xref></tp:nomenclature><tp:treatment-sec sec-type="material" id="SECID0EZFAC"><title>Type.</title><p>China. Yunnan Province: Lüchun Xian, Huanglian Shan National Nature Reserve, elev. 1803 m, 4 March 2021 (fl.), <italic>J. H. He 210304</italic> (<bold><italic>holotype</italic></bold><named-content xmlns:xlink="http://www.w3.org/1999/xlink" content-type="dwc:institutional_code" xlink:type="simple">KUN</named-content>).</p></tp:treatment-sec><tp:treatment-sec sec-type="diagnosis" id="SECID0EJGAC"><title>Diagnosis.</title><p><italic><tp:taxon-name><tp:taxon-name-part taxon-name-part-type="genus" reg="Agapetes">Agapetes</tp:taxon-name-part><tp:taxon-name-part taxon-name-part-type="species" reg="heana">heana</tp:taxon-name-part></tp:taxon-name></italic> is similar to <italic><tp:taxon-name><tp:taxon-name-part taxon-name-part-type="genus" reg="Agapetes">A.</tp:taxon-name-part><tp:taxon-name-part taxon-name-part-type="species" reg="inopinata">inopinata</tp:taxon-name-part></tp:taxon-name></italic> Airy Shaw and <italic><tp:taxon-name><tp:taxon-name-part taxon-name-part-type="genus" reg="Agapetes">A.</tp:taxon-name-part><tp:taxon-name-part taxon-name-part-type="species" reg="oblonga">oblonga</tp:taxon-name-part></tp:taxon-name></italic> Craib in the leaf blade shape, the glandular hairy inflorescence and the filaments that are longer than thecae, but can be distinguished from the latter two by its bead-like tubers (vs. spindle-shaped), leaf blade with a wholly serrulate margin (vs. entire, or inconspicuously serrate beyond middle, or sparsely denticulate at apex), subulate (vs. triangular) and much longer (7–8 mm vs. ca. 1 mm and 1.5–2.0 mm, respectively) calyx lobes, much larger (ca. 3.5 cm vs. ca. 0.8 cm and 1.3–1.9 cm, respectively) corollas that are carmine, green at the apex and maroon on angles (vs. red, crimson or carmine), and longer (ca. 3.6 cm vs. ca. 0.7 cm and 1.0–1.5 cm, respectively) stamens that are without spurs on the back (vs. with 2 obvious short spurs) (Table <xref ref-type="table" rid="T1">1</xref>).</p><table-wrap id="T1" position="float" orientation="portrait"><label>Table 1.</label><caption><p>A morphological comparison among <italic><tp:taxon-name><tp:taxon-name-part taxon-name-part-type="genus" reg="Agapetes">Agapetes</tp:taxon-name-part><tp:taxon-name-part taxon-name-part-type="species" reg="heana">heana</tp:taxon-name-part></tp:taxon-name></italic>, <italic><tp:taxon-name><tp:taxon-name-part taxon-name-part-type="genus" reg="Agapetes">A.</tp:taxon-name-part><tp:taxon-name-part taxon-name-part-type="species" reg="inopinata">inopinata</tp:taxon-name-part></tp:taxon-name></italic> and <italic><tp:taxon-name><tp:taxon-name-part taxon-name-part-type="genus" reg="Agapetes">A.</tp:taxon-name-part><tp:taxon-name-part taxon-name-part-type="species" reg="oblonga">oblonga</tp:taxon-name-part></tp:taxon-name></italic>.</p></caption><table id="TID0EUHAE" rules="all"><tbody><tr><th rowspan="1" colspan="1">Characters</th><th rowspan="1" colspan="1">
                    <italic><tp:taxon-name>
                        <tp:taxon-name-part taxon-name-part-type="genus" reg="Agapetes">A.</tp:taxon-name-part>
                        <tp:taxon-name-part taxon-name-part-type="species" reg="heana">heana</tp:taxon-name-part>
                      </tp:taxon-name></italic>
                  </th><th rowspan="1" colspan="1">
                    <italic><tp:taxon-name>
                        <tp:taxon-name-part taxon-name-part-type="genus" reg="Agapetes">A.</tp:taxon-name-part>
                        <tp:taxon-name-part taxon-name-part-type="species" reg="inopinata">inopinata</tp:taxon-name-part>
                      </tp:taxon-name></italic>
                  </th><th rowspan="1" colspan="1">
                    <italic><tp:taxon-name>
                        <tp:taxon-name-part taxon-name-part-type="genus" reg="Agapetes">A.</tp:taxon-name-part>
                        <tp:taxon-name-part taxon-name-part-type="species" reg="oblonga">oblonga</tp:taxon-name-part>
                      </tp:taxon-name></italic>
                  </th></tr><tr><td rowspan="1" colspan="1">Tubers</td><td rowspan="1" colspan="1">Bead-like</td><td rowspan="1" colspan="1">Spindle-shaped</td><td rowspan="1" colspan="1">Spindle-shaped</td></tr><tr><td rowspan="1" colspan="1">Leaf blade margin</td><td rowspan="1" colspan="1">Serrulate</td><td rowspan="1" colspan="1">Entire</td><td rowspan="1" colspan="1">Entire or inconspicuously serrate beyond middle, or sparsely denticulate at apex</td></tr><tr><td rowspan="1" colspan="1">Inflorescence</td><td rowspan="1" colspan="1">Shortly racemose, 2–3-flowered</td><td rowspan="1" colspan="1">Racemose, 4–6-flowered</td><td rowspan="1" colspan="1">Fasciculate, 1–4-flowered</td></tr><tr><td rowspan="1" colspan="1">Calyx lobes</td><td rowspan="1" colspan="1">Subulate, 7–8 mm long</td><td rowspan="1" colspan="1">Triangular, ca. 1 mm long</td><td rowspan="1" colspan="1">Triangular, 1.5–2.0 mm long</td></tr><tr><td rowspan="1" colspan="1">Corolla color</td><td rowspan="1" colspan="1">Carmine, green at the apex and maroon on angles</td><td rowspan="1" colspan="1">Red</td><td rowspan="1" colspan="1">Crimson or carmine</td></tr><tr><td rowspan="1" colspan="1">Corolla length</td><td rowspan="1" colspan="1">Ca. 3.5 cm</td><td rowspan="1" colspan="1">Ca. 0.8 cm</td><td rowspan="1" colspan="1">1.3–1.9 cm</td></tr><tr><td rowspan="1" colspan="1">Corolla lobes</td><td rowspan="1" colspan="1">Narrowly triangular, 6–7 mm long</td><td rowspan="1" colspan="1">Triangular, ca. 1 mm long</td><td rowspan="1" colspan="1">Triangular, ca. 1.5 mm long</td></tr><tr><td rowspan="1" colspan="1">Stamen length</td><td rowspan="1" colspan="1">Ca. 3.6 cm</td><td rowspan="1" colspan="1">Ca. 0.7 cm</td><td rowspan="1" colspan="1">1.0–1.5 cm</td></tr><tr><td rowspan="1" colspan="1">Spurs on the back of anthers</td><td rowspan="1" colspan="1">Absent</td><td rowspan="1" colspan="1">Present</td><td rowspan="1" colspan="1">Present</td></tr></tbody></table></table-wrap><fig id="F1" position="float" orientation="portrait"><object-id xmlns:xlink="http://www.w3.org/1999/xlink" content-type="doi" xlink:type="simple">10.3897/phytokeys.180.69667.figure1</object-id><object-id xmlns:xlink="http://www.w3.org/1999/xlink" content-type="arpha" xlink:type="simple">007AA7F1-8670-5D04-B398-1060CC1D4296</object-id><label>Figure 1.</label><caption><p><italic><tp:taxon-name><tp:taxon-name-part taxon-name-part-type="genus" reg="Agapetes">Agapetes</tp:taxon-name-part><tp:taxon-name-part taxon-name-part-type="species" reg="heana">heana</tp:taxon-name-part></tp:taxon-name></italic><bold>A</bold> habit <bold>B</bold> tubers <bold>C</bold> flowering branch <bold>D</bold> inflorescence <bold>E</bold> fruiting branch <bold>F</bold> fructescence with young fruits (<bold>C, D</bold> from <italic>J. H. He 210304</italic>, <bold>A, B, E, F</bold> from <italic>J. D. Ya et al. 21CS20738</italic>). All photographs by J. D. Ya except <bold>C</bold> by J. H. He.</p></caption><graphic xmlns:xlink="http://www.w3.org/1999/xlink" xlink:href="phytokeys-180-133-g001.jpg" position="float" orientation="portrait" xlink:type="simple" id="oo_574908.jpg"><uri content-type="original_file" xlink:type="simple">https://binary.pensoft.net/fig/574908</uri></graphic></fig></tp:treatment-sec><tp:treatment-sec sec-type="description" id="SECID0EWPAC"><title>Description.</title><p>Evergreen shrub, epiphytic on trees. Tuber globose, 1–3 cm in diam, bead-like. Stems and branches slender, obliquely spreading. Twigs greyish brown, terete, 2–3 mm in diam., densely glandular-setose and pubescent, glabrescent when old. Leaves sub-distichously scattered; petiole 2–3 mm long, pubescent adaxially, glandular-setose and pubescent abaxially; leaf blades thinly leathery or firmly papery, ovate to ovate-lanceolate, 4.5–7.0 × 1.5–2.6 cm, adaxially glabrous except the pubescent midvein, abaxially sparsely glandular-setose, more so on midvein, trichomes deciduous when old, midveins conspicuously raised above, slightly raised below, secondary veins 6–11 pairs, with veinlets conspicuous on both sides, base rounded to slightly cordate, without basal glands, margin slightly revolute when dry, each side with 20–24 serrula, each serrula with a glandular seta at the tip, setae deciduous, apex caudate-acuminate. Inflorescences shortly racemose, 2–3-flowered, 0.3–1.0 cm long, pseudo-terminal, densely glandular-setose and pubescent; bracts unknown; pedicels 9–10 mm long, densely glandular-setose and pubescent, slightly expanded upwards; bracteoles 2, basal, ovate, ca. 1 mm long, brown, deciduous. Calyx tube green, 3.0–3.5 mm long, densely glandular-setose and pubescent, trichomes slightly denser and longer than those on pedicels; limb 1.1–1.2 cm long, densely glandular-setose and pubescent, lobes tinged with carmine, subulate, 7–8 × 1.5–2.0 mm, densely glandular-setose and pubescent outside, pubescent inside, apex acute. Corolla carmine, green at the apex and maroon on angles, tubular, slightly 5-angled, ca. 3.5 × 0.7–0.9 cm, sparsely glandular-setose and pubescent along the upper half of angles outside, glabrous inside; lobes green, spreading, narrowly triangular, 6–7 mm long, glandular-setose and pubescent on midvein outside, nearly glabrous inside. Stamens 10, ca. 3.6 cm long; filaments flat, ca. 2.5 cm long, glabrous; anthers ca. 1.45 cm long, thecae adnate to each other, ca. 4.5 mm long, tubules ca. 1 cm long, without spurs on the back. Style slender, 3.8–4.0 cm long; stigma truncate; ovary 10-pseudoloculed, each locule with several ovules; disk glabrous. Young fruit green, subglobose, densely glandular-setose and pubescent, with erect persistent calyx lobes at apex.</p><fig id="F2" position="float" orientation="portrait"><object-id xmlns:xlink="http://www.w3.org/1999/xlink" content-type="doi" xlink:type="simple">10.3897/phytokeys.180.69667.figure2</object-id><object-id xmlns:xlink="http://www.w3.org/1999/xlink" content-type="arpha" xlink:type="simple">684320BA-41E5-594B-95D6-183AD7F54E65</object-id><label>Figure 2</label><caption><p>. <italic><tp:taxon-name><tp:taxon-name-part taxon-name-part-type="genus" reg="Agapetes">Agapetes</tp:taxon-name-part><tp:taxon-name-part taxon-name-part-type="species" reg="heana">heana</tp:taxon-name-part></tp:taxon-name></italic><bold>A</bold> fruiting branch <bold>B</bold> trichomes on branch and petiole <bold>C</bold> flower <bold>D</bold> calyx and style <bold>E</bold> opened corolla, abaxial view <bold>F</bold> stamens, abaxial (left) and adaxial (right) view <bold>G</bold> young fruit (<bold>A, G</bold> from <italic>J. D. Ya et al. 21CS20738</italic>, <bold>B–F</bold> from <italic>J. H. He 210304</italic>). Drawn by Mr. D. H. Cui.</p></caption><graphic xmlns:xlink="http://www.w3.org/1999/xlink" xlink:href="phytokeys-180-133-g002.jpg" position="float" orientation="portrait" xlink:type="simple" id="oo_574909.jpg"><uri content-type="original_file" xlink:type="simple">https://binary.pensoft.net/fig/574909</uri></graphic></fig></tp:treatment-sec><tp:treatment-sec sec-type="etymology" id="SECID0EKBAE"><title>Etymology.</title><p>The species epithet is named in honor of Ms. Jiang-Hai He, a local staff in Huanglian Shan National Nature Reserve, who has worked there for almost 30 years and made a big contribution to the knowledge of biodiversity of this nature reserve, and is also the discoverer of this new species.</p></tp:treatment-sec><tp:treatment-sec sec-type="Vernacular name" id="SECID0EPBAE"><title>Vernacular name.</title><p>疆海树萝卜(Chinese pinyin: Jiāng hăi shù luó bo).</p></tp:treatment-sec><tp:treatment-sec sec-type="distribution" id="SECID0EUBAE"><title>Distribution and habitat.</title><p>This species is currently known only from the type locality, i.e. Huanglian Shan National Nature Reserve, Yunnan, China. Since this locality is very close to the border of China and Vietnam and the habitat is similar and continuous, this species is probably also distributed in Vietnam. It grows on the trunks of trees like <italic><tp:taxon-name><tp:taxon-name-part taxon-name-part-type="genus" reg="Schima">Schima</tp:taxon-name-part><tp:taxon-name-part taxon-name-part-type="species" reg="wallichii">wallichii</tp:taxon-name-part></tp:taxon-name></italic> (DC.) Korth. or <italic><tp:taxon-name><tp:taxon-name-part taxon-name-part-type="genus" reg="Lithocarpus">Lithocarpus</tp:taxon-name-part></tp:taxon-name></italic> sp. under broadleaved forests at an elevation of ca. 1800 m.</p></tp:treatment-sec><tp:treatment-sec sec-type="conservation status" id="SECID0EMCAE"><title>Conservation status.</title><p><italic><tp:taxon-name><tp:taxon-name-part taxon-name-part-type="genus" reg="Agapetes">Agapetes</tp:taxon-name-part><tp:taxon-name-part taxon-name-part-type="species" reg="heana">heana</tp:taxon-name-part></tp:taxon-name></italic> seems to be very rare in the type locality, since only a population of fewer than 10 individuals has been found for now, but the threat risk seems to be low because it is not economically valuable and the conservation condition of the reserve is good. Because no population assessment of this species in the field of China or adjacent area of Vietnam has been made, it is best classified as ‘Data Deficient’ (<abbrev xmlns:xlink="http://www.w3.org/1999/xlink" xlink:title="Data Deficient" id="ABBRID0E4CAE" xlink:type="simple">DD</abbrev>) (<xref ref-type="bibr" rid="B10">IUCN Standards and Petitions Committee 2019</xref>).</p></tp:treatment-sec><tp:treatment-sec sec-type="material" id="SECID0EBDAE"><title>Additional specimens examined.</title><p><bold>(<italic>paratypes</italic>)</bold> The same locality as holotype, 8 April 2021 (young fruits), <italic>J. D. Ya et al. 21CS20738</italic> (<named-content xmlns:xlink="http://www.w3.org/1999/xlink" content-type="dwc:institutional_code" xlink:type="simple">KUN</named-content>, <named-content xmlns:xlink="http://www.w3.org/1999/xlink" content-type="dwc:institutional_code" xlink:type="simple">IBSC</named-content>).</p></tp:treatment-sec><ref-list><ref id="B10"><mixed-citation xmlns:xlink="http://www.w3.org/1999/xlink" xlink:type="simple"><institution xlink:type="simple">Standards IUCN, Petitions Committee</institution> (<year>2019</year>) Guidelines for Using the IUCN Red List Categories and Criteria. Version 14. Prepared by the Standards and Petitions Committee. <ext-link xlink:type="simple" ext-link-type="uri" xlink:href="http://www.iucnredlist.org/documents/RedListGuidelines.pdf">http://www.iucnredlist.org/documents/RedListGuidelines.pdf</ext-link></mixed-citation></ref></ref-list></tp:taxon-treatment>
